# Supplementary material for: Virtual Reality Application for Teaching Complex Congenital Heart Defect Anatomy: Design and Development Study
Source: JMIR XR Spat Comput. 2025 Dec 22;2:e74429. doi: 10.2196/74429 (PMC13202504; doi:10.2196/74429)
Supplement: Multimedia Appendix 3 [file xr-v2-e74429-s003.xlsx]

## Sheet: I need to present this into a g
Question #	Question Category	Question Text	Strongly Disagree	Disagree	Neutral	Agree	Strongly agree
			1	2	3	4	5
6	Assessment	I would rate the current traditional methods for teaching CHDs are very effective.
8	Application Evaluation	I would say that this VR application has a high potential educational value.
11	Suitability	This VR application would be suitable for medical students (pre-clinical years).
12	Suitability	This VR application would be suitable for medical students (clinical years).
13	Suitability	This VR application would be suitable for practicing physicians.
14	Suitability	This VR application would be suitable for patient education.
16	Feasibility	I would recommend this VR application to my colleagues.
